# Supplementary material for: Egg-sac-brooding wolf spiders show flexible hatchling emergence and context-dependent escape performance
Source: Biol Open. 2025 Nov 7;14(11):bio062232. doi: 10.1242/bio.062232 (PMC12641480; doi:10.1242/bio.062232)
Supplement: File S1. [file biolopen-14-062232-FileS1.xlsx]

## Sheet: egg_sac_hatchling_expieriment
Egg	Brooder	Group	Acceptance	Sac_opened	Sac_opened_on_time	N_Hatchlings	N_Unhatched_egg	N_eggs	HatchingRate		header	explaination
P.pusiola	P.pusiola	BM	Yes	Yes	Yes	32	0	32	1		Egg	Egg sac producer
P.pusiola	P.pusiola	BM	Yes	Yes	Yes	20	32	52	0.384615		Brooder	Egg sac brooder
P.pusiola	P.pusiola	BM	Yes	Yes	Yes	82	0	82	1		Group	Experimental group: BM-Biological mother; CSF-Conspecific foster; ISF-Interspecific foster; UB-Un-brooded
P.pusiola	P.pusiola	BM	Yes	Yes	Yes	64	0	64	1		Acceptance	The brooder accepted the egg sac or not at the beginning of the experiment: Yes-accepted
P.pusiola	P.pusiola	BM	Yes	Yes	Yes	105	0	105	1		Sac_opened	The sac opened or not during experiment: Yes-opened; Abandoned-abandoned by the brooder and the monitering stoped; Eaten-eaten by the brooder; no-not opened
P.pusiola	P.pusiola	BM	Yes	Yes	Yes	55	0	55	1		Sac_opened_on_time	The sac opened on time or not during experiment: Yes-opened on time; early-opend early; late-opened late; Adanndoned-abandoned by the brooder and the monitering stoped; Eaten-eaten by the brooder; no-not opened
P.pusiola	P.pusiola	BM	Yes	Yes	Yes	62	0	62	1		N_Hatchlings	Number of hatchling in the opened egg sacs
P.pusiola	P.pusiola	BM	Yes	Yes	Yes	63	7	70	0.9		N_Unhatched_egg	Number of unhatched eggs in the opened egg sacs
P.pusiola	P.pusiola	BM	Yes	Yes	Yes	50	0	50	1		N_eggs	N_Hatchlings + N_Unhatched_egg
P.pusiola	P.pusiola	BM	Yes	Yes	Yes	78	0	78	1		HatchingRate	N_Hatchlings/N_eggs
P.pusiola	P.pusiola	BM	Yes	Yes	Yes	54	0	54	1
P.pusiola	P.pusiola	BM	Yes	Yes	Yes	36	0	36	1
P.pusiola	P.pusiola	BM	Yes	Yes	Yes	80	0	80	1
P.pusiola	P.pusiola	BM	Yes	Yes	Yes	52	0	52	1
P.pusiola	P.pusiola	BM	Yes	Yes	Yes	29	14	43	0.674419
P.pusiola	P.pusiola	BM	Yes	Yes	Yes	69	0	69	1
P.pusiola	P.pusiola	BM	Yes	Yes	Yes	60	0	60	1
P.pusiola	P.pusiola	BM	Yes	Yes	Yes	51	0	51	1
P.pusiola	P.pusiola	BM	Yes	Yes	Yes	32	0	32	1
P.pusiola	P.pusiola	BM	Yes	Yes	Yes	93	0	93	1
P.pusiola	P.pusiola	BM	Yes	Yes	Yes	86	0	86	1
P.pusiola	P.pusiola	BM	Yes	Yes	Yes	75	0	75	1
P.pusiola	P.pusiola	BM	Yes	Yes	Yes	68	0	68	1
P.pusiola	P.pusiola	BM	Yes	Yes	Yes	76	0	76	1
P.pusiola	P.pusiola	BM	Yes	Yes	Yes	103	2	105	0.980952
P.pusiola	P.pusiola	BM	Yes	Yes	Yes	87	0	87	1
P.pusiola	P.pusiola	CSF	Yes	Yes	Yes	79	0	79	1
P.pusiola	P.pusiola	CSF	Yes	Yes	Yes	33	13	46	0.717391
P.pusiola	P.pusiola	CSF	Yes	Yes	Yes	77	0	77	1
P.pusiola	P.pusiola	CSF	Yes	Yes	Yes	75	0	75	1
P.pusiola	P.pusiola	CSF	Yes	Yes	Yes	79	0	79	1
P.pusiola	P.pusiola	CSF	Yes	Yes	Yes	73	4	77	0.948052
P.pusiola	P.pusiola	CSF	Yes	Yes	Yes	79	4	83	0.951807
P.pusiola	P.pusiola	CSF	Yes	Yes	Yes	79	0	79	1
P.pusiola	P.pusiola	CSF	Yes	Yes	Yes	59	0	59	1
P.pusiola	P.pusiola	CSF	Yes	Yes	Yes	79	0	79	1
P.pusiola	P.pusiola	CSF	Yes	Yes	Yes	68	0	68	1
P.pusiola	P.pusiola	CSF	Yes	Yes	Yes	56	0	56	1
P.pusiola	P.astriger	ISF	yes	Yes	Yes	50	0	50	1
P.pusiola	P.astriger	ISF	yes	Yes	Yes	50	7	57	0.877193
P.pusiola	P.astriger	ISF	yes	Yes	Yes	51	0	51	1
P.pusiola	P.astriger	ISF	yes	Yes	Yes	47	0	47	1
P.pusiola	P.astriger	ISF	yes	Yes	early	55	0	55	1
P.pusiola	P.astriger	ISF	yes	Yes	early	49	0	49	1
P.pusiola	P.astriger	ISF	yes	Yes	early	71	1	72	0.986111
P.pusiola	P.astriger	ISF	yes	Yes	early	43	0	43	1
P.pusiola	P.astriger	ISF	yes	Yes	early	67	0	67	1
P.pusiola	P.astriger	ISF	yes	Yes	early	12	52	64	0.1875
P.pusiola	P.astriger	ISF	yes	Yes	late	45	0	45	1
P.pusiola	P.astriger	ISF	yes	Yes	late	36	0	36	1
P.pusiola	P.astriger	ISF	yes	Yes	late	55	0	55	1
P.pusiola	P.astriger	ISF	yes	Yes	late	22	4	26	0.846154
P.pusiola	P.astriger	ISF	yes	Yes	late	70	1	71	0.985915
P.pusiola	P.astriger	ISF	yes	Yes	late	25	0	25	1
P.pusiola	P.astriger	ISF	yes	Yes	late	59	1	60	0.983333
P.pusiola	P.astriger	ISF	yes	Yes	late	28	3	31	0.903226
P.pusiola	P.astriger	ISF	yes	Abondonded	Abondonded
P.pusiola	P.astriger	ISF	yes	Abondonded	Abondonded
P.pusiola	P.astriger	ISF	yes	Abondonded	Abondonded
P.pusiola	P.astriger	ISF	yes	Abondonded	Abondonded
P.pusiola	P.astriger	ISF	yes	Eaten	Eaten
P.pusiola	P.astriger	ISF	yes	Eaten	Eaten
P.pusiola	None	UB		No	no
P.pusiola	None	UB		No	no
P.pusiola	None	UB		No	no
P.pusiola	None	UB		No	no
P.pusiola	None	UB		No	no
P.pusiola	None	UB		No	no
P.pusiola	None	UB		No	no
P.pusiola	None	UB		No	no
P.pusiola	None	UB		No	no
P.pusiola	None	UB		No	no
P.pusiola	None	UB		No	no
P.pusiola	None	UB		No	no
P.pusiola	None	UB		No	no
P.pusiola	None	UB		No	no
P.pusiola	None	UB		No	no
P.pusiola	None	UB		No	no
P.pusiola	None	UB		No	no
P.pusiola	None	UB		No	no
P.pusiola	None	UB		No	no
P.pusiola	None	UB		No	no
P.pusiola	None	UB		No	no
P.pusiola	None	UB		No	no
P.pusiola	None	UB		No	no
P.pusiola	None	UB		No	no
P.pusiola	None	UB		No	no
P.pusiola	None	UB		No	no
P.pusiola	None	UB		No	no
P.pusiola	None	UB		No	no

## Sheet: mothers_escaping_risk_experimen
Seq	Female	Risk	Group	ID	Escaped	Duration_escape_secs	escaping_distance_cm			Header	Explaination
1	P.pusiola	M_sun	WithSac	1	Yes	53.8	35			Risk	Experimental risky conditions: M_sun-Medium level sun exposure in the moring; H_sun-High level of sun exporure in the afternoon;M_stimula-woody hamper beating simulated predator approaching; Water-hot water mimiced flood
2	P.pusiola	M_sun	WithSac	2	Yes	9	35			Group	Two groups of spiders: WithSac-mothers carrying their egg sac; NoSac-mothers' egg sacs removed
3	P.pusiola	M_sun	WithSac	4	Yes	43.4	35			ID	ID of the mother
4	P.pusiola	M_sun	WithSac	5	Yes	18.5	35			Escaped	testing spiders successfully reached safety site or not: yes-successfully escaped; no-failed
5	P.pusiola	M_sun	WithSac	6	Yes	53.7	35			Duration_escape_secs	Time used to escape in seconds
6	P.pusiola	M_sun	WithSac	8	Yes	40	35			escaping_distance_cm	The distance that the testing spider travelled to reach the safety site (cm)
7	P.pusiola	M_sun	WithSac	9	Yes	26.1	35
8	P.pusiola	M_sun	WithSac	10	Yes	17.3	35
9	P.pusiola	M_sun	WithSac	12	Yes	48.9	35
10	P.pusiola	M_sun	WithSac	13	Yes	26.2	35
11	P.pusiola	M_sun	WithSac	14	Yes	19.8	35
12	P.pusiola	M_sun	WithSac	16	Yes	16.2	35
13	P.pusiola	M_sun	WithSac	17	Yes	5.3	35
14	P.pusiola	M_sun	WithSac	18	Yes	53.1	35
15	P.pusiola	M_sun	WithSac	19	Yes	30.4	35
16	P.pusiola	M_sun	WithSac	21	Yes	16.9	35
17	P.pusiola	M_sun	WithSac	22	Yes	21.9	35
18	P.pusiola	M_sun	WithSac	23	Yes	40.1	35
19	P.pusiola	M_sun	WithSac	24	Yes	15.7	35
20	P.pusiola	M_sun	WithSac	25	Yes	10.1	35
21	P.pusiola	M_sun	WithSac	26	Yes	27	35
22	P.pusiola	M_sun	WithSac	27	Yes	23.5	35
23	P.pusiola	M_sun	WithSac	29	Yes	13.6	35
24	P.pusiola	M_sun	WithSac	32	Yes	43.2	35
25	P.pusiola	M_sun	WithSac	35	Yes	37.1	35
26	P.pusiola	M_sun	NoSac	1	Yes	3.5	35
27	P.pusiola	M_sun	NoSac	9	Yes	45.8	35
28	P.pusiola	M_sun	NoSac	11	Yes	16.8	35
29	P.pusiola	M_sun	NoSac	12	Yes	19.6	35
30	P.pusiola	M_sun	NoSac	13	Yes	4	35
31	P.pusiola	M_sun	NoSac	14	Yes	30.9	35
32	P.pusiola	M_sun	NoSac	15	Yes	1.8	35
33	P.pusiola	M_sun	NoSac	16	Yes	18.8	35
34	P.pusiola	M_sun	NoSac	17	Yes	1.4	35
35	P.pusiola	M_sun	NoSac	18	Yes	24.6	35
36	P.pusiola	M_sun	NoSac	20	Yes	1.25	35
37	P.pusiola	M_sun	NoSac	21	Yes	30.7	35
38	P.pusiola	M_sun	NoSac	23	Yes	17.5	35
39	P.pusiola	M_sun	NoSac	25	Yes	8.5	35
40	P.pusiola	M_sun	NoSac	26	Yes	1.6	35
41	P.pusiola	M_sun	NoSac	27	Yes	5	35
42	P.pusiola	M_sun	NoSac	28	Yes	20	35
43	P.pusiola	M_sun	NoSac	29	Yes	3.3	35
44	P.pusiola	M_sun	NoSac	30	Yes	22.3	35
45	P.pusiola	M_sun	NoSac	31	Yes	20	35
46	P.pusiola	M_sun	NoSac	32	Yes	13.2	35
47	P.pusiola	M_sun	NoSac	33	Yes	18.1	35
48	P.pusiola	M_sun	NoSac	35	Yes	22.6	35
49	P.pusiola	M_sun	NoSac	38	Yes	14.6	35
50	P.pusiola	M_sun	NoSac	39	Yes	17.6	35
51	P.pusiola	H_sun	WithSac	1	Yes	4.3	35
52	P.pusiola	H_sun	WithSac	2	Yes	7.15	35
53	P.pusiola	H_sun	WithSac	3	Yes	5.15	35
54	P.pusiola	H_sun	WithSac	4	Yes	4.48	35
55	P.pusiola	H_sun	WithSac	5	Yes	2.43	35
56	P.pusiola	H_sun	WithSac	6	Yes	5.5	35
57	P.pusiola	H_sun	WithSac	7	Yes	3.7	35
58	P.pusiola	H_sun	WithSac	8	Yes	4.01	35
59	P.pusiola	H_sun	WithSac	9	Yes	1.93	35
60	P.pusiola	H_sun	WithSac	10	Yes	3.03	35
61	P.pusiola	H_sun	WithSac	11	Yes	4.63	35
62	P.pusiola	H_sun	WithSac	12	Yes	2.13	35
63	P.pusiola	H_sun	WithSac	13	Yes	2.56	35
64	P.pusiola	H_sun	WithSac	14	No
65	P.pusiola	H_sun	WithSac	15	Yes	4.3	35
66	P.pusiola	H_sun	WithSac	16	Yes	7.15	35
67	P.pusiola	H_sun	WithSac	17	Yes	5.15	35
68	P.pusiola	H_sun	WithSac	18	Yes	4.48	35
69	P.pusiola	H_sun	WithSac	19	Yes	2.43	35
70	P.pusiola	H_sun	WithSac	20	Yes	5.5	35
71	P.pusiola	H_sun	WithSac	21	Yes	3.7	35
72	P.pusiola	H_sun	WithSac	22	Yes	4.01	35
73	P.pusiola	H_sun	WithSac	23	Yes	1.93	35
74	P.pusiola	H_sun	WithSac	24	Yes	3.03	35
75	P.pusiola	H_sun	WithSac	25	Yes	4.63	35
76	P.pusiola	H_sun	WithSac	26	Yes	2.13	35
77	P.pusiola	H_sun	WithSac	27	Yes	2.56	35
78	P.pusiola	H_sun	WithSac	28	No
79	P.pusiola	H_sun	WithSac	29	Yes	3.4	35
80	P.pusiola	H_sun	WithSac	30	Yes	1.99	35
81	P.pusiola	H_sun	WithSac	31	Yes	2.1	35
82	P.pusiola	H_sun	WithSac	32	Yes	4.05	35
83	P.pusiola	H_sun	WithSac	33	Yes	2.8	35
84	P.pusiola	H_sun	WithSac	34	Yes	2.4	35
85	P.pusiola	H_sun	WithSac	35	Yes	6.7	35
86	P.pusiola	H_sun	WithSac	36	Yes	4.53	35
87	P.pusiola	H_sun	WithSac	37	Yes	2.3	35
88	P.pusiola	H_sun	WithSac	38	Yes	2.6	35
89	P.pusiola	H_sun	WithSac	39	Yes	2.73	35
90	P.pusiola	H_sun	WithSac	40	Yes	2.8	35
91	P.pusiola	H_sun	WithSac	41	Yes	9.38	35
92	P.pusiola	H_sun	WithSac	42	Yes	3.4	35
93	P.pusiola	H_sun	WithSac	43	Yes	3.5	35
94	P.pusiola	H_sun	WithSac	44	Yes	4.6	35
95	P.pusiola	H_sun	WithSac	45	Yes	2.15	35
96	P.pusiola	H_sun	WithSac	46	Yes	4.7	35
97	P.pusiola	H_sun	WithSac	47	Yes	2.73	35
98	P.pusiola	H_sun	WithSac	48	Yes	8.2	35
99	P.pusiola	H_sun	WithSac	49	Yes	4.26	35
100	P.pusiola	H_sun	NoSac	1	Yes	6.8	35
101	P.pusiola	H_sun	NoSac	2	No
102	P.pusiola	H_sun	NoSac	3	Yes	11.1	35
103	P.pusiola	H_sun	NoSac	4	Yes	4.38	35
104	P.pusiola	H_sun	NoSac	5	Yes	4.38	35
105	P.pusiola	H_sun	NoSac	6	Yes	2.43	35
106	P.pusiola	H_sun	NoSac	7	Yes	2.4	35
107	P.pusiola	H_sun	NoSac	8	Yes	4.2	35
108	P.pusiola	H_sun	NoSac	9	Yes	4.5	35
109	P.pusiola	H_sun	NoSac	10	Yes	2.65	35
110	P.pusiola	H_sun	NoSac	11	Yes	12.5	35
111	P.pusiola	H_sun	NoSac	12	Yes	2.58	35
112	P.pusiola	H_sun	NoSac	13	Yes	2.01	35
113	P.pusiola	H_sun	NoSac	14	Yes	4.15	35
114	P.pusiola	H_sun	NoSac	15	Yes	6.8	35
115	P.pusiola	H_sun	NoSac	16	No
116	P.pusiola	H_sun	NoSac	17	Yes	11.18	35
117	P.pusiola	H_sun	NoSac	18	Yes	4.35	35
118	P.pusiola	H_sun	NoSac	19	Yes	4.38	35
119	P.pusiola	H_sun	NoSac	20	Yes	2.43	35
120	P.pusiola	H_sun	NoSac	21	Yes	2.4	35
121	P.pusiola	H_sun	NoSac	22	Yes	4.2	35
122	P.pusiola	H_sun	NoSac	23	Yes	4.5	35
123	P.pusiola	H_sun	NoSac	24	Yes	2.65	35
124	P.pusiola	H_sun	NoSac	25	Yes	12.5	35
125	P.pusiola	H_sun	NoSac	26	Yes	2.58	35
126	P.pusiola	H_sun	NoSac	27	Yes	2.01	35
127	P.pusiola	H_sun	NoSac	28	Yes	12.06	35
128	P.pusiola	H_sun	NoSac	29	Yes	3.6	35
129	P.pusiola	H_sun	NoSac	30	Yes	3.63	35
130	P.pusiola	H_sun	NoSac	31	Yes	2.9	35
131	P.pusiola	H_sun	NoSac	32	Yes	4.83	35
132	P.pusiola	H_sun	NoSac	33	Yes	6.53	35
133	P.pusiola	H_sun	NoSac	34	Yes	6.7	35
134	P.pusiola	H_sun	NoSac	35	Yes	4.53	35
135	P.pusiola	H_sun	NoSac	36	Yes	2.3	35
136	P.pusiola	H_sun	NoSac	37	Yes	2.6	35
137	P.pusiola	H_sun	NoSac	38	Yes	2.73	35
138	P.pusiola	H_sun	NoSac	39	Yes	2.8	35
139	P.pusiola	H_sun	NoSac	40	Yes	9.38	35
140	P.pusiola	H_sun	NoSac	41	Yes	3.4	35
141	P.pusiola	H_sun	NoSac	42	Yes	3.5	35
142	P.pusiola	H_sun	NoSac	43	Yes	4.6	35
143	P.pusiola	H_sun	NoSac	44	Yes	2.15	35
144	P.pusiola	H_sun	NoSac	45	Yes	4.7	35
145	P.pusiola	H_sun	NoSac	46	Yes	2.73	35
146	P.pusiola	H_sun	NoSac	47	Yes	8.2	35
147	P.pusiola	H_sun	NoSac	48	Yes	4.26	35
148	P.pusiola	M_stimula	NoSac	1	Yes	7.41	35
149	P.pusiola	M_stimula	NoSac	2	Yes	12.31	35
150	P.pusiola	M_stimula	NoSac	3	Yes	3.68	35
151	P.pusiola	M_stimula	NoSac	4	Yes	2.73	35
152	P.pusiola	M_stimula	NoSac	5	Yes	2.36	35
153	P.pusiola	M_stimula	NoSac	6	Yes	4.53	35
154	P.pusiola	M_stimula	NoSac	7	Yes	7.46	35
155	P.pusiola	M_stimula	NoSac	8	Yes	17.46	35
156	P.pusiola	M_stimula	NoSac	9	Yes	4.95	35
157	P.pusiola	M_stimula	NoSac	10	Yes	5.21	35
158	P.pusiola	M_stimula	NoSac	11	Yes	11.51	35
159	P.pusiola	M_stimula	NoSac	12	Yes	7.5	35
160	P.pusiola	M_stimula	NoSac	13	Yes	22.98	35
161	P.pusiola	M_stimula	NoSac	14	Yes	7.73	35
162	P.pusiola	M_stimula	NoSac	15	Yes	4.4	35
163	P.pusiola	M_stimula	NoSac	16	Yes	12.21	35
164	P.pusiola	M_stimula	NoSac	17	Yes	3.98	35
165	P.pusiola	M_stimula	NoSac	18	Yes	3.23	35
166	P.pusiola	M_stimula	NoSac	19	Yes	23.03	35
167	P.pusiola	M_stimula	NoSac	20	Yes	9.91	35
168	P.pusiola	M_stimula	NoSac	21	Yes	5.46	35
169	P.pusiola	M_stimula	NoSac	22	Yes	11.25	35
170	P.pusiola	M_stimula	NoSac	23	Yes	2.53	35
171	P.pusiola	M_stimula	NoSac	24	Yes	2.9	35
172	P.pusiola	M_stimula	NoSac	25	Yes	4.6	35
173	P.pusiola	M_stimula	WithSac	1	Yes	3.19	35
174	P.pusiola	M_stimula	WithSac	2	Yes	6	35
175	P.pusiola	M_stimula	WithSac	3	Yes	6.81	35
176	P.pusiola	M_stimula	WithSac	4	Yes	2.15	35
177	P.pusiola	M_stimula	WithSac	5	Yes	6.83	35
178	P.pusiola	M_stimula	WithSac	6	Yes	2.29	35
179	P.pusiola	M_stimula	WithSac	7	Yes	2.9	35
180	P.pusiola	M_stimula	WithSac	8	Yes	5.76	35
181	P.pusiola	M_stimula	WithSac	9	Yes	5.83	35
182	P.pusiola	M_stimula	WithSac	10	Yes	1.39	35
183	P.pusiola	M_stimula	WithSac	11	Yes	7	35
184	P.pusiola	M_stimula	WithSac	12	Yes	3	35
185	P.pusiola	M_stimula	WithSac	13	Yes	4.35	35
186	P.pusiola	M_stimula	WithSac	14	Yes	4.21	35
187	P.pusiola	M_stimula	WithSac	15	Yes	6.78	35
188	P.pusiola	M_stimula	WithSac	16	Yes	6	35
189	P.pusiola	M_stimula	WithSac	17	Yes	2.73	35
190	P.pusiola	M_stimula	WithSac	18	Yes	14.8	35
191	P.pusiola	M_stimula	WithSac	19	Yes	4.41	35
192	P.pusiola	M_stimula	WithSac	20	Yes	8.7	35
193	P.pusiola	M_stimula	WithSac	21	Yes	2.38	35
194	P.pusiola	M_stimula	WithSac	22	Yes	4.08	35
195	P.pusiola	M_stimula	WithSac	23	Yes	3.54	35
196	P.pusiola	M_stimula	WithSac	24	Yes	4.01	35
197	P.pusiola	M_stimula	WithSac	25	Yes	2.84	35
198	P.pusiola	Water	NoSac	1	Yes	4.4	25
199	P.pusiola	Water	NoSac	2	Yes	3.2	25
200	P.pusiola	Water	NoSac	3	No
201	P.pusiola	Water	NoSac	4	Yes	2.6	25
202	P.pusiola	Water	NoSac	5	Yes	2.3	25
203	P.pusiola	Water	NoSac	6	Yes	1.4	25
204	P.pusiola	Water	NoSac	7	Yes	1.9	25
205	P.pusiola	Water	NoSac	8	Yes	1.9	25
206	P.pusiola	Water	NoSac	9	Yes	5.2	25
207	P.pusiola	Water	NoSac	10	Yes	0.9	25
208	P.pusiola	Water	NoSac	11	Yes	4	25
209	P.pusiola	Water	NoSac	12	No
210	P.pusiola	Water	NoSac	13	Yes	4.2	25
211	P.pusiola	Water	NoSac	14	Yes	4	25
212	P.pusiola	Water	NoSac	15	Yes	1.5	25
213	P.pusiola	Water	NoSac	16	Yes	1.8	25
214	P.pusiola	Water	NoSac	17	Yes	4.5	25
215	P.pusiola	Water	NoSac	18	Yes	2	25
216	P.pusiola	Water	NoSac	19	No
217	P.pusiola	Water	NoSac	20	Yes	4.1	25
218	P.pusiola	Water	NoSac	21	Yes	19.3	25
219	P.pusiola	Water	NoSac	22	No
220	P.pusiola	Water	NoSac	23	Yes	1.5	25
221	P.pusiola	Water	NoSac	24	Yes	10	25
222	P.pusiola	Water	NoSac	25	Yes	2.7	25
223	P.pusiola	Water	NoSac	26	Yes	5.6	25
224	P.pusiola	Water	NoSac	27	Yes	10.6	25
225	P.pusiola	Water	NoSac	28	Yes	2	25
226	P.pusiola	Water	WithSac	1	No
227	P.pusiola	Water	WithSac	2	No
228	P.pusiola	Water	WithSac	3	No
229	P.pusiola	Water	WithSac	4	Yes	10.6	25
230	P.pusiola	Water	WithSac	5	Yes	9.5	25
231	P.pusiola	Water	WithSac	6	Yes	7.7	25
232	P.pusiola	Water	WithSac	7	No
233	P.pusiola	Water	WithSac	8	No
234	P.pusiola	Water	WithSac	9	No
235	P.pusiola	Water	WithSac	10	No
236	P.pusiola	Water	WithSac	11	Yes	3	25
237	P.pusiola	Water	WithSac	12	Yes	3.8	25
238	P.pusiola	Water	WithSac	13	Yes	2.9	25
239	P.pusiola	Water	WithSac	14	Yes	1.6	25
240	P.pusiola	Water	WithSac	15	Yes	12.7	25
241	P.pusiola	Water	WithSac	16	Yes	1.9	25
242	P.pusiola	Water	WithSac	17	No
243	P.pusiola	Water	WithSac	18	Yes	2.6	25
244	P.pusiola	Water	WithSac	19	Yes	1.5	25
245	P.pusiola	Water	WithSac	20	Yes	2	25
246	P.pusiola	Water	WithSac	21	No
247	P.pusiola	Water	WithSac	22	No
248	P.pusiola	Water	WithSac	23	No
249	P.pusiola	Water	WithSac	24	No
250	P.pusiola	Water	WithSac	25	Yes	7.5	25
251	P.pusiola	Water	WithSac	26	Yes	1.9	25
252	P.pusiola	Water	WithSac	27	Yes	2.4	25
253	P.pusiola	Water	WithSac	28	No
254	P.pusiola	Water	WithSac	29	No
255	P.pusiola	Water	WithSac	30	No
256	P.pusiola	Water	WithSac	31	No
257	P.pusiola	Water	WithSac	32	Yes	1.6	25
258	P.pusiola	Water	WithSac	33	Yes	2.6	25
259	P.pusiola	Water	WithSac	34	Yes	3	25
260	P.pusiola	Water	WithSac	35	No
261	P.pusiola	Water	WithSac	36	No
